# Supplementary material for: Risk factors for early local lymph node recurrence of thoracic ESCC after McKeown esophagectomy
Source: Front Surg. 2023 Jan 6;9:1043755. doi: 10.3389/fsurg.2022.1043755 (PMC9852523; doi:10.3389/fsurg.2022.1043755)
Supplement: Supplementary file 2 [file Table1.xlsx]

## Sheet: Sheet1
Clinicopathologic Factors	High-risk Group;N(%)	Low-risk Group;N(%)	P
Sex
Male	34(72.3%)	293(76.1%)	0.57
Female	13(27.7%)	92(23.9%)
Age			0.128
≤60y	27(57.4%)	176(45.7%)
＞60y	20(42.6%)	209(54.3%)
Smoker			0.754
Yes	31(66.0%)	245(63.6%)
No	16(34.0%)	140(36.4%)
Tumor Location			0.024
L1	12(25.5%)	51(13.2%)
L2+L3	35(74.5%)	334(86.8%)
Multiple primary tumor			0.33
Yes	5(10.6%)	26(6.8%)
No	42(89.4%)	359(93.2%)
Approach			0.382
VATS	13(27.7%)	131(34.0%)
Open	34(72.3%)	254(66.0%)
Lymph nodes dissected			0.996
≤20	15(31.9%)	123(31.9%)
＞20	32(68.1%)	262(68.1%)
Lvi			0.023
Yes	14(29.8%)	63(16.4%)
No	33(70.2%)	322(83.6%)
pT			＜0.001
T0-2	12(25.5%)	232(60.3%)
T3-4	35(74.5%)	153(39.7%)
pN			<0.001
N0-1	31(66.0%)	359(93.2%)
N2-3	16(34.0%)	26(6.8%)
Serious complication			0.412
Yes	5(10.6%)	28(7.3%)
No	42(89.4%)	357(92.7%)
Postoperative adjuvant therapy			0.237
Yes	27(57.4%)	186(48.3%)
No	20(42.6%)	199(51.7%)
