# Supplementary material for: Risk factors for early local lymph node recurrence of thoracic ESCC after McKeown esophagectomy
Source: Front Surg. 2023 Jan 6;9:1043755. doi: 10.3389/fsurg.2022.1043755 (PMC9852523; doi:10.3389/fsurg.2022.1043755)
Supplement: Supplementary file 3 [file Table2.xlsx]

## Sheet: Sheet1
Clinicopathologic Factors	Direct Surgery Group;N(%)	Neoadjuvant therapy Group;N(%)	P
Sex			0.217
Male	158(73.1%)	169(78.2%)
Female	58(26.9%)	47(21.8%)
Age			0.148
≤60y	94(43.5%)	109(50.5%)
＞60y	122(56.5%)	107(49.5%)
Smoker			0.317
Yes	133(61.6%)	143(66.2%)
No	83(38.4%)	73(33.8%）
Tumor Location			0.892
L1	31(14.4%)	32(14.8%)
L2+L3	185(85.6%)	184(85.2%)
Multiple primary tumor			0.576
Yes	14(6.5%)	17(7.9%)
No	202(93.5%)	199(92.1%)
Approach			0.54
VATS	75(34.7%)	69(31.9%)
Open	141(65.3%)	147(68.1%)
Lymph nodes dissected			1
≤20	69(31.9%)	69(31.9%)
＞20	147(68.1%)	147(68.1%)
Lvi			0.167
Yes	44(20.4%)	33(15.3%)
No	172(79.6%)	183(84.7%)
pT
T1-2	131(60.6%)	103(47.7%)	0.081
T3-4	85(39.4%)	113(52.3%)
pN			0.745
N0-1	196(90.7%)	194(89.8%)
N2-3	20(9.3%)	22(10.2%)
Serious complication			0.856
Yes	17(7.9%)	16(7.4%)
No	199(92.1%)	200(92.6%)
Postoperative adjuvant therapy			<0.001
Yes	75(34.7%)	138(63.9%)
No	141(65.3%)	78(36.1%)
